# Supplementary material for: Bioactive Potential of Wild Plants from Gardunha Mountain: Phytochemical Characterization and Biological Activities
Source: Molecules. 2025 Sep 25;30(19):3876. doi: 10.3390/molecules30193876 (PMC12526268; doi:10.3390/molecules30193876)
Supplement: Supplementary file 1 [file molecules-30-03876-s001.zip]

Archive with 1 entries (1 files):
- molecules-3817622-supplementary.pdf
